# Supplementary material for: Effects of Roxithromycin Exposure on the Nitrogen Metabolism and Environmental Bacterial Recruitment of Chlorella pyrenoidosa
Source: Plants (Basel). 2025 Sep 4;14(17):2774. doi: 10.3390/plants14172774 (PMC12430757; doi:10.3390/plants14172774)
Supplement: Supplementary file 1 [file plants-14-02774-s001.zip]

Archive with 1 entries (1 files):
- plants-3824399-supplementary.pdf
